# Supplementary material for: Intravenous Administration of Human-Derived Mesenchymal Stem Cell-Conditioned Medium for Patients with General Malaise
Source: J Clin Med. 2025 Aug 20;14(16):5884. doi: 10.3390/jcm14165884 (PMC12387221; doi:10.3390/jcm14165884)
Supplement: Supplementary file 1 [file jcm-14-05884-s001.zip]

Archive with 1 entries (1 files):
- jcm-3776198-supplementary.pdf
